# Supplementary material for: A gene-based score for the risk stratification of stage IA lung adenocarcinoma
Source: Respir Res. 2024 Jan 4;25:18. doi: 10.1186/s12931-023-02647-4 (PMC10765678; doi:10.1186/s12931-023-02647-4)
Supplement: Supplementary file 9 — Additional file 9: Figure S2. Heatmaps for 398 risk-related genes and 64 LASSO screened genes. Unsupervised heatmaps for 398 risk-related genes (A) and 64 LASSO screened genes (B); Unsupervised heatmaps where smoking related residual values were removed in the gene expression matrix for 398 risk-related genes (C) and 64 LASSO screened genes (D). OR, Odds Ratio; LASSO, least absolute shrinkage and selection operator [file 12931_2023_2647_MOESM9_ESM.zip]

Archive with 2 entries (2 files):
- e-Figure 2-1.jpg
- e-Figure 2-2.jpg
